# Supplementary material for: 13CFLUX - third-generation high-performance engine for isotopically (non)stationary 13C metabolic flux analysis
Source: Bioinformatics. 2025 Nov 18;41(12):btaf630. doi: 10.1093/bioinformatics/btaf630 (PMC12696647; doi:10.1093/bioinformatics/btaf630)
Supplement: btaf630_Supplementary_Data [file btaf630_supplementary_data.zip]

Archive with 1 entries (1 files):
- Stratmann_13CFLUX_BIOINF_R.1 - Supplementary Information.pdf
